# Supplementary material for: MONSTROUS: a web-based chemical-transporter interaction profiler
Source: Front Pharmacol. 2025 Feb 26;16:1498945. doi: 10.3389/fphar.2025.1498945 (PMC11896873; doi:10.3389/fphar.2025.1498945)
Supplement: Supplementary file 1 [file Table2.xlsx]

## Sheet: Input_95_kinaseinhibitors
Name	SMILES
Kin1	C[C@@H](OC1=C(N)N=CC(C2=C(C#N)N(C)N=C2C3)=C1)C4=CC(F)=CC=C4C(N3C)=O
Kin2	NC(C(C=C1)=CC=C1C2=CC3=NC=NC(SCC(O)=O)=C3S2)=O
Kin3	CS(C1=CC(CNC2=NC(NC3=CC=C(N(C(C)C)C(C4)=O)C4=C3)=NC=C2C(F)(F)F)=CC=C1)(=O)=O
Kin4	COc1cc(Nc2ncc3N(C)C(=O)C(F)(F)CN(C4CCCC4)c3n2)ccc1C(=O)NC5CCN(C)CC5
Kin5	CN1CCC(CC1)NC(=O)c2ccc(Nc3ncc4N(C)C(=O)C(F)(F)CN(C5CCCC5)c4n3)cc2C
Kin6	CC1=CC(=NN1C1=CC=CC=C1)C(=O)NC1=CC=C(OC2=NN3C=C(NC(=O)C4CC4)N=C3C=C2)C=C1
Kin7	NC1=C(C2=CC=C(NC(NC3=CC=CC(C)=C3)=O)C=C2)C=NC4=C(Br)C=NN41
Kin8	CC1=CC=CC(C2=C(N(C=CN=C3)C3=N2)C4=CC=NC(NC5CCCCC5)=N4)=C1
Kin9	O=C(NC1=C2C(C(F)=CC=C2)=NC=C1)NC3=NC=CN=C3
Kin10	OC(C1=CC2=C(C3=CC(C4=CC=CC=C4)=CC=C3)C=NC=C2S1)=O
Kin11	O=C1C2=C(C(C3=CC=CC=N3)=NN1C4=C(Cl)C=NC=C4Cl)N=C(NC5=CC=C(N6CCN(C)CC6)C=C5)N=C2
Kin12	O=C(NC1=CC(Cl)=CC=C1)NC(C=C2)=CC=C2C3=C4C(N(C)N=C4N)=CN=C3
Kin13	CC(C(=O)NC1CCN(C1)c1ccnc(Nc2ccc(F)cc2)n1)c1ccc(Cl)cc1
Kin14	COc1cc(Nc2nccc(n2)N2CCC(C2)NC(=O)Nc2ccc3OCOc3c2)cc(OC)c1OC
Kin15	Fc1ccc(Nc2nccc(n2)N2CCC(C2)NC(=O)c2cccc(c2)C#N)cc1
Kin16	COc1cc(Nc2nccc(n2)N2CCC(C2)NC(=O)Nc2cccc(c2)C(C)=O)cc(OC)c1OC
Kin17	COc1cccc(CNC(=O)NC2CCN(C2)c2ccnc(Nc3cc(OC)c(OC)c(OC)c3)n2)c1
Kin18	Oc1ccc(cc1)-c1c[nH]c(=O)c2cc(sc12)-c1ccncc1
Kin19	COc1cccc(NC(=O)NC2CCN(C2)c2ccnc(Nc3cc(OC)c(OC)c(OC)c3)n2)c1
Kin20	CS(=O)(=O)c1ccccc1-c1nc(c([nH]1)-c1ccncc1)-c1ccc(F)cc1
Kin21	NC(=O)c1cc(cc2c(c[nH]c12)C1CCNCC1)-c1ccccc1
Kin22	Fc1ccc(CNc2nccc(NCCNC(=O)c3cc4ccccc4s3)n2)cc1
Kin23	Cc1ccc2c(cnn2n1)-c1ccnc(Nc2ccc(cc2)C(F)(F)F)n1
Kin24	CC(C)(C)c1ccc2nccc(Nc3cccc(O)c3)c2c1
Kin25	CCn1c(nc2c(nc(OCCN)cc12)C#CC(C)(C)O)-c1nonc1N
kin26	CS(=O)(=O)Nc1cccc(c1)-c1ccc2c(NC(=O)C3CC3)n[nH]c2c1
kin27	CC(C)OC(N(CC1)CCN1C2=NC3=C(C4=CN=C(C(F)(F)F)C=C4)C=NN3C=C2)=O
kin28	O=S(NC1=CC(C2=CC=C(C(NC(C3CC3)=O)=NN4)C4=C2)=CC=C1)(N(CC)CC)=O
kin29	O=C(C1CC1)NC2=NNC3=C2C=CC(C4=CC=CC(NS(N(C)CC)(=O)=O)=C4)=C3
kin30	[nH]1c2c(c(c1)C(=O)NC)cc(cc2)Nc3nc(ccn3)-c4ncccc4
kin31	NS(=O)(=O)c1cccc(c1)-c1cc2ccncc2cc1OCc1ccccc1
kin32	ClC1=CC=C(F)C(C2=NC(N=CC=N3)=C3C(NC4=CC=NC=C4)=N2)=C1
kin33	COC(=O)Nc1nc2ccc(cc2[nH]1)S(=O)(=O)c1ccc(NC(=O)Nc2cc(ccc2F)C(F)(F)F)cc1
kin34	COc1ccc2ncnc(Nc3ccc(OCc4ccccc4)cc3)c2c1
kin35	O=S(C2=CC=CC1=CN=CC=C12)(NCCNC/C=C/C3=CC=C(Br)C=C3)=O
kin36	ClC1=CC(NC2=NC=CC(NCCCN3CCOCC3)=N2)=CC=C1
kin37	s1c(nc3c1-c2n(nc(c2C(C3)C)-c4cnc(cc4)NCC)-c5c(cccc5)C)NC(=O)OC
kin38	O=C(C1CC1)NC2=NNC3=C2C=CC(C4=CC=CC(NS(CC(C)C)(=O)=O)=C4)=C3
kin39	Fc1c(c(ccc1NS(=O)(=O)CCC)F)-n2nnc(c2)-c3cncc(c3)OC
kin40	S(=O)(=O)(N1CCC(CC1)Oc3c(cc2ncnc(c2c3)N[C@H](C)c4ccccc4)OC)C
kin41	NS(=O)(=O)c1ccc(Nc2cc(n[nH]2)-c2cccc(O)c2)cc1
kin42	COc1ccc(cc1)-c1nn2ncccc2c1-c1ccnc(Nc2cccc(c2)C(F)(F)F)n1
kin43	CN1CCC(CNC(C=C2)=NN3C2=NC=C3C4=CC=CC(OC(F)(F)F)=C4)CC1
kin44	CN1CCC(NC(C2=CC(OC)=C(NC3=NC=C(N(C(C(F)(F)CN4C5CCCC5)=O)C)C4=N3)C=C2F)=O)CC1
kin45	O[C@H]([C@H](O)[C@@H](CO)O3)[C@@H]3N1C2=C(C(N)=NC=N2)C(I)=C1
kin46	O=C(Nc1n[nH]c2nc(ccc12)-c1ccco1)C1CC1
kin47	Clc1ccc(CNc2nccc(n2)-c2cnn3ncccc23)cc1
kin48	CC(C)c1ccc2\C(=N/Nc3ccc(cc3)S(N)(=O)=O)C(=O)Nc2c1
kin49	C[C@H]1COCCN1C2=NC(=NC3=C2C=CC(=N3)C4=CC(=CC=C4)C(=O)NC)N5CCOC[C@@H]5C
kin50	CN1CCC(CC1)n1cnc(c1-c1ccnc(NCCO)n1)-c1ccc(F)cc1
kin51	CN1CCC(CC1)n1cnc(c1-c1ccnc(N)n1)-c1ccc(F)cc1
kin52	Nc1nccc(n1)-c1c(nn2cc(ccc12)C(F)(F)F)-c1ccc(F)cc1
kin53	Cc1ccc2c(c(nn2n1)-c1ccc(cc1)C(F)(F)F)-c1ccnc(Nc2ccc3OCCOc3c2)n1
kin54	Clc1c(cc(cc1)C#CC2(CCN(CC2)C)OC)-c3nc-4c(cn3)CCc5nc(sc5-4)NC(=O)C
kin55	FC(F)(F)c1c(ccc(c1)NC(=O)c2cc(c(cc2)C)-c3noc(n3)-c4cnccc4)Cl
kin56	CNC(=O)c1cncc(\C=C\c2ccccc2Cl)c1
kin57	O=C(C(N1C)=CC2=C1C(OC3=CC(C(N4CCN(C)CC4)=O)=NC=C3)=CC=C2)NC5=CC(C(C)(C)C)=CC(NS(=O)(C)=O)=C5OC
kin58	COc1cc2ncn(-c3cc(OCc4ccccc4C(F)(F)F)c(s3)C(=O)N(C)C)c2cc1OC
kin59	Fc1cccc(COc2ccc(Nc3ncnc4sc(cc34)-c3cccs3)cc2Cl)c1
kin60	O=C(N(CC1=CC=CC=C1)CCCC)C2=CC=C(S(=O)(NC3=CC=CC=C3)=O)C=C2
kin61	NS(=O)(=O)c1ccc(cc1)-c1ccc2c(NC(=O)C3CC3)n[nH]c2c1
kin62	Cc1cc(Cl)cc2C(=NNc3ccc(cc3)S(N)(=O)=O)C(=O)Nc12
kin63	Cc1cc(cc(C)c1\C=C\c1cncc(c1)-c1nn[nH]n1)-c1ccccn1
kin64	COc1c(cc(cc1-c1ccc(cc1)S(N)(=O)=O)-c1ccc(Cl)cc1)C(N)=O
kin65	NC(=O)c1cc(cc(c1N)-c1ccncc1)-c1ccc(F)cc1
kin66	COc1ccc(cc1C(N)=O)-c1ccncc1
kin67	N(c1ncc(o1)-c1ccccc1)c1ccccc1
kin68	N#Cc1cccc(Nc2ncc(o2)-c2ccccc2)c1
kin69	N(c1ncc(o1)-c1ccccc1)c1ccc(Oc2ccccc2)cc1
kin70	O=C(NC=C1)C2=C1C(C(C(C)C)=NO3)=C3C4=C2C=C(C)C=C4
kin71	Fc1ccc(cc1)-c1c(nc2SCCn12)-c1ccncc1
kin72	O=C(OC)C1=CC=C(C2=C(C(N)=C(C(N)=O)S3)C3=NC(N4CCC(N)CC4)=C2)C=C1
kin73	CC1=CN=C(N1)C2=CN=C(N=C2C3=C(C=C(C=C3)Cl)Cl)NCCNC4=NC=C(C=C4)C#N
kin74	Clc1c(cccc1)-n2nc(c4c2-c3sc(nc3CC4)NC(=O)NCc5[nH]ccn5)-c6cnccc6
kin75	CN1CCC(CC1)COC2=CN=C(N=C2)C3=CC(=CC=C3)CN4C(=O)C=CC(=N4)C5=CC=CC(=C5)C#N
kin76	COc1ccc(cc1)-c1coc2ncnc(N)c12
kin77	CCS(=O)(=O)c1ccc(OC)c(Nc2ncc(o2)-c2ccccc2Cl)c1
kin78	Cc1ccc(cc1-c1ccc(cc1)C(=O)NCC1CC1)C(=O)NC1CCC1
kin79	O=C(NCC1=CC=CC=C1)C2=CC=C(S(=O)(NCC3=CC=CC=C3)=O)C=C2
kin80	O=C(C1=CC=C(C=C1)S(=O)(NC2=CC=CC=C2)=O)N(CC)CC3=CC=CC=C3
kin81	O=C(C1=CC=C(C=C1)S(=O)(NC2=CC=CC(Cl)=C2)=O)N(CCC)CC3=CC=CC=C3
kin82	Fc1ccc(cc1)-c1cc(ccn1)-c1c[nH]nc1-c1ccccn1
kin83	CCn1c(nc2ccc(F)cc12)-c1nonc1N
kin84	Fc1ccc(cc1)-c1ncn(CCCN2CCOCC2)c1-c1ccncc1
kin85	Cc1ccc(cc1-c1ccc2[nH]ncc2c1)C(=O)NC1CC1
kin86	Cc1nnc(o1)-c1ccc(C)c(c1)-c1ccc(cc1)C(=O)NCc1ccc(Cl)cc1
kin87	CC(N1CCN(C2=NC=NC(CC)=C2C#CC3=CC=C(N)N=C3)CC1)=O
kin88	CCn1c(nc2ccncc12)-c1nonc1N
kin89	s1c(nc3c1-c2n(nc(c2CC3)-c4cnccc4)-c5ccc(cc5)C6(CC6)N(C)C)NC(=O)OC
kin90	O=C(N(C)C)/C(C#N)=C/C(O1)=CC=C1C2=NC3=CN=C(NC=C4)C4=C3N2C5CCCCC5
kin91	NS(=O)(=O)c1cccc(c1)-c1ccc2c(NC(=O)C3CC3)n[nH]c2c1
kin92	NC(=O)c1sc(cc1OCc1ccccc1Br)-n1cnc2ccccc12
kin93	COc1cc2ncn(-c3cc(OCc4ccccc4C(F)(F)F)c(s3)C(C)=O)c2cc1OC
kin94	O=C(NCC1CC1)c1ccc(cc1)-c1cccc(c1)C(=O)NC1CC1
kin95	CN(C)CCCn1c(nc2cnccc12)-c1nonc1N
