# Supplementary material for: MONSTROUS: a web-based chemical-transporter interaction profiler
Source: Front Pharmacol. 2025 Feb 26;16:1498945. doi: 10.3389/fphar.2025.1498945 (PMC11896873; doi:10.3389/fphar.2025.1498945)
Supplement: Supplementary file 2 [file Table3.xlsx]

## Sheet: Target list for 2D evalaution
No	Gene symbol	UniprotID	Name	Protein class
1	KCNH2	Q12809	Potassium voltage-gated channel subfamily H member 2	Ion Channel
2	DRD1	P21728	D(1A) dopamine receptor	GPCR
3	EDNRA	P25101	Endothelin-1 receptor	GPCR
4	OPRM1	P35372	Mu-type opioid receptor	GPCR
5	ACHE	P22303	Acetylcholinesterase	Enzyme_Other
6	PTGS1	P23219	Prostaglandin G/H synthase 1	Enzyme_Other
7	PTGS2	P35354	Prostaglandin G/H synthase 2	Enzyme_Other
8	SLC6A3	Q01959	Sodium-dependent dopamine transporter	Transporter
9	ADRA2A	P08913	Alpha-2A adrenergic receptor	GPCR
10	HRH1	P35367	Histamine H1 receptor	GPCR
