# Supplementary material for: MONSTROUS: a web-based chemical-transporter interaction profiler
Source: Front Pharmacol. 2025 Feb 26;16:1498945. doi: 10.3389/fphar.2025.1498945 (PMC11896873; doi:10.3389/fphar.2025.1498945)
Supplement: Supplementary file 3 [file Table1.xlsx]

## Sheet: Sheet2 (2)
No	Transporter class	Gene symbol	Gene id	Common name	Data Source
					Inhibitors	Substrates
1	ABC	ABCB1	5243	Pgp	PMID: 30023496	PMID: 30023496
2	ABC	ABCG2	9429	BCRP	PMID: 33430990	Metrabase (http://www-metrabase.ch.cam.ac.uk)
3	ABC	ABCC1	4363	MRP1	ChEMBL (https://www.ebi.ac.uk/chembl/)	Metrabase (http://www-metrabase.ch.cam.ac.uk)
4	ABC	ABCC2	1244	MRP2	ChEMBL (https://www.ebi.ac.uk/chembl/)	Metrabase (http://www-metrabase.ch.cam.ac.uk)
5	ABC	ABCB11	8647	BSEP	PMID: 37360478	DrugBank (https://go.drugbank.com/)
6	SLC	SLCO1B1	10599	OATP1B1	PMID: 35274943	PMID: 30372058
7	SLC	SLCO1B3	28234	OATP1B3	PMID: 35274943	PMID: 30372058
8	SLC	SLC22A6	9356	OAT1	ChEMBL (https://www.ebi.ac.uk/chembl/)	DrugBank (https://go.drugbank.com/)
9	SLC	SLC22A8	9376	OAT3	ChEMBL (https://www.ebi.ac.uk/chembl/)	DrugBank (https://go.drugbank.com/)
10	SLC	SLC22A2	6582	OCT2	ChEMBL (https://www.ebi.ac.uk/chembl/)	DrugBank (https://go.drugbank.com/)
11	SLC	SLC47A1	55244	MATE1	ChEMBL (https://www.ebi.ac.uk/chembl/)	DrugBank (https://go.drugbank.com/)
12	SLC	SLC47A2	146802	MATE2K	ChEMBL (https://www.ebi.ac.uk/chembl/)	DrugBank (https://go.drugbank.com/)
	PMID: Pubmed ID
